# Supplementary material for: 28-day all-cause mortality and associated factors in cancer patients with bacteremia at a peruvian referral center
Source: PLoS One. 2026 May 22;21(5):e0349381. doi: 10.1371/journal.pone.0349381 (PMC13196976; doi:10.1371/journal.pone.0349381)
Supplement: S1 Data — De-identified patient-level data used for the analysis of 28-day all-cause mortality and associated factors in cancer patients with bacteremia. (XLSX) [file pone.0349381.s002.xlsx]

## Sheet: Sheet1
Sex	Type of cancer	Type of cancer (by organ)	Other cancers	Active cancer	Advanced cancer	Cancer stage	Metastasis	Metachronous neoplasia	Polymicrobial infection	Clostridium perfringens	Enterococcus faecalis	Enterococcus faecium	Listeria monocytogenes	Micrococcus luteus	Staphylococcus aureus	Staphylococcus coagulasa negativo	Streptococcus agalactiae	Streptococcus anginosus	Streptococcus constellatus	Streptococcus parasanguinis	Streptococcus pyogenes	Acinetobacter baumanii	Bacteroides sp.	Burkholderia sp.	Citrobacter freundii	Delftia acidorovans	Enterobacter aerogenes	Enterobacter cloacae	Enterococcus avium	Escherichia coli	Klebsiella oxytoca	Klebsiella pneumoniae	Morganella morganii	Prevotella sp.	Proteus mirabilis	Proteus vulgaris	Pseudomonas aeruginosa	Pseudomonas spp.	Raoultella	Salmonella enterica (no typhi)	Serratia marcescens	Serratia sp.	Stenotrophomonas maltophila	Other species	species_other	Empiric_antibiotics	Oxacillin	Nafcillin	Amoxicillin
Male	Genitourinary tract	Kidney		Inactive	Yes	Stage III	No	No	No	0	1	0	0	0	0	0	0	0	0	0	0	0	0	0	0	0	0	0	0	0	0	0	0	0	0	0	0	0	0	0	0	0	0	0		Yes	0	0	0
Female	Gynecologic	Breast		Active	Yes	Stage IV	Yes	No	No	0	0	0	0	0	1	0	0	0	0	0	0	0	0	0	0	0	0	0	0	0	0	0	0	0	0	0	0	0	0	0	0	0	0	0		Yes	0	0	0
Male	Lung	Lung		Active	Yes	Stage IV	Yes	No	No	0	0	0	0	0	0	0	0	0	0	0	0	1	0	0	0	0	0	0	0	0	0	0	0	0	0	0	0	0	0	0	0	0	0	0		Yes	0	0	0
Female	Gynecologic	Ovarian		Active	Yes	Stage III	Yes	No	No	0	0	0	0	0	0	0	0	0	0	0	0	0	0	0	0	0	0	0	0	1	0	0	0	0	0	0	0	0	0	0	0	0	0	0		Yes	0	0	0
Female	Gynecologic	Breast		Active	Yes	Stage IV	Yes	No	No	0	0	0	0	0	0	0	0	0	0	0	0	0	0	0	0	0	0	0	0	1	0	0	0	0	0	0	0	0	0	0	0	0	0	0		Yes	0	0	0
Male	Gastrointestinal	Gastric		Active	Yes	Stage IV	No	No	No	0	0	0	1	0	0	0	0	0	0	0	0	0	0	0	0	0	0	0	0	0	0	0	0	0	0	0	0	0	0	0	0	0	0	0		Yes	0	0	0
Female	Hematologic	Multiple Myeloma		Active	Yes	Stage III	No	No	No	0	0	0	0	0	0	1	0	0	0	0	0	0	0	0	0	0	0	0	0	0	0	0	0	0	0	0	0	0	0	0	0	0	0	0		Yes	0	0	0
Male	Head and neck	Head and neck		Active	Yes	Stage III	No	No	No	0	0	0	0	0	1	0	0	0	0	0	0	0	0	0	0	0	0	0	0	0	0	0	0	0	0	0	0	0	0	0	0	0	0	0		Yes	1	0	0
Female	Hematologic	Acute leukemia		Active				Yes	No	0	0	0	0	0	0	1	0	0	0	0	0	0	0	0	0	0	0	0	0	0	0	0	0	0	0	0	0	0	0	0	0	0	0	0		Yes	0	0	0
Female	Gynecologic	Ovarian		Active	Yes	Stage III	No	No	No	0	0	0	0	0	0	0	0	0	0	0	0	0	0	0	0	0	0	0	0	1	0	0	0	0	0	0	0	0	0	0	0	0	0	0		Yes	0	0	0
Female	Gastrointestinal	Colorectal		Active	No	Stage II	No	No	No	0	1	0	0	0	0	0	0	0	0	0	0	0	0	0	0	0	0	0	0	0	0	0	0	0	0	0	0	0	0	0	0	0	0	0		Yes	0	0	0
Female	Gynecologic	Ovarian		Active	Yes	Stage III	Yes	No	No	0	0	0	0	0	0	0	0	0	0	0	0	0	0	0	0	0	0	0	0	0	0	1	0	0	0	0	0	0	0	0	0	0	0	0		Yes	0	0	0
Female	Gynecologic	Breast		Active	Yes	Stage IV	Yes	No	No	0	0	0	0	0	0	0	0	0	0	0	0	0	0	0	0	0	0	0	0	1	0	0	0	0	0	0	0	0	0	0	0	0	0	0		Yes	0	0	0
Male	Gastrointestinal	Unknown primary		Active	No	Stage I	No	No	No	0	0	0	0	0	0	0	0	0	0	0	0	0	0	0	0	0	0	0	0	1	0	0	0	0	0	0	0	0	0	0	0	0	0	0		Yes	0	0	0
Female	Hematologic	NHL		Active	No	Stage II	No	No	No	0	0	0	0	0	0	0	0	0	0	0	0	0	0	0	0	0	0	0	0	0	0	1	0	0	0	0	0	0	0	0	0	0	0	0		Yes	0	0	0
Female	Gynecologic	Ovarian		Active	Yes	Stage III	No	No	No	0	0	0	0	0	0	0	0	0	0	0	0	0	0	0	0	0	0	0	0	1	0	0	0	0	0	0	0	0	0	0	0	0	0	0		Yes	0	0	0
Male	Soft tissue	Other	Sarcoma	Active	Yes	Stage IV	Yes	No	No	0	0	0	0	0	0	0	0	0	0	0	0	0	0	0	0	0	0	0	0	1	0	0	0	0	0	0	0	0	0	0	0	0	0	0		Yes	0	0	0
Male	Gastrointestinal	Liver		Active	Yes	Stage IV	Yes	No	No	0	0	0	0	0	0	0	0	0	0	0	0	0	0	0	0	0	0	0	0	1	0	0	0	0	0	0	0	0	0	0	0	0	0	0		Yes	0	0	0
Female	Gynecologic	Breast		Active	Yes	Stage IV	Yes	No	No	0	0	0	0	0	0	0	0	0	0	0	0	0	0	0	0	0	0	0	0	0	0	0	0	0	0	0	0	0	0	0	1	0	0	0		Yes	0	0	0
Male	Hematologic	NHL		Active	Yes	Stage IV	Yes	No	No	0	0	0	0	0	0	0	0	0	0	0	0	0	0	0	0	0	0	0	0	0	1	0	0	0	0	0	0	0	0	0	0	0	0	0		Yes	0	0	0
Male	Gastrointestinal	Pancreatic		Active	Yes	Stage IV	Yes	Yes	No	0	0	0	0	0	0	0	0	0	0	0	0	0	0	0	0	0	0	0	0	1	0	0	0	0	0	0	0	0	0	0	0	0	0	0		Yes	0	0	0
Male	Hematologic	Acute leukemia		Active				No	No	0	0	0	0	0	0	1	0	0	0	0	0	0	0	0	0	0	0	0	0	0	0	0	0	0	0	0	0	0	0	0	0	0	0	0		Yes	0	0	0
Male	Gastrointestinal	Anal		Active	Yes	Stage III	No	No	No	0	0	0	0	0	0	0	0	0	0	0	0	0	0	0	0	0	0	0	0	1	0	0	0	0	0	0	0	0	0	0	0	0	0	0		Yes	0	0	0
Male	Gastrointestinal	Colorectal		Inactive	No	Stage II	No	No	No	0	0	0	0	0	0	0	0	0	0	0	0	0	0	0	0	0	0	0	0	1	0	0	0	0	0	0	0	0	0	0	0	0	0	0		Yes	0	0	0
Female	Gastrointestinal	Pancreatic		Active	Yes	Stage IV	Yes	No	No	0	0	0	0	0	0	0	0	0	0	0	0	0	0	0	0	0	0	0	0	0	0	0	0	0	0	0	1	0	0	0	0	0	0	0		Yes	0	0	0
Female	Gynecologic	Cervical		Active	Yes	Stage IV	Yes	No	No	0	0	0	0	0	0	0	0	0	0	0	0	0	0	0	0	0	0	0	0	0	0	0	0	0	0	0	0	0	0	0	0	0	0	1	Pantoea agglomerans	Yes	0	0	0
Male	Gastrointestinal	Gastric		Active	Yes	Stage IV	Yes	No	No	0	0	0	0	0	0	0	0	0	0	0	0	0	1	0	0	0	0	0	0	0	0	0	0	0	0	0	0	0	0	0	0	0	0	0		Yes	0	0	0
Male	Hematologic	NHL		Active	Yes	Stage III	No	Yes	No	0	0	0	0	0	0	0	1	0	0	0	0	0	0	0	0	0	0	0	0	0	0	0	0	0	0	0	0	0	0	0	0	0	0	0		Yes	0	0	0
Female	Gastrointestinal	Gastric		Active	Yes	Stage IV	Yes	No	No	0	0	0	0	0	0	0	0	0	0	0	0	0	0	0	0	0	0	0	0	1	0	0	0	0	0	0	0	0	0	0	0	0	0	0		Yes	0	0	0
Male	Male reproductive	Prostate		Active	Yes	Stage IV	Yes	No	No	0	0	0	0	0	1	0	0	0	0	0	0	0	0	0	0	0	0	0	0	0	0	0	0	0	0	0	0	0	0	0	0	0	0	0		Yes	0	0	0
Male	Male reproductive	Prostate		Active	Yes	Stage IV	Yes	No	No	0	0	0	0	0	0	1	0	0	0	0	0	0	0	0	0	0	0	0	0	0	0	0	0	0	0	0	0	0	0	0	0	0	0	0		Yes	0	0	0
Male	Gastrointestinal	Pancreatic		Active	Yes	Stage IV	Yes	No	No	0	0	0	0	0	0	0	0	0	0	0	0	0	0	0	0	0	1	0	0	0	0	0	0	0	0	0	0	0	0	0	0	0	0	0		Yes	0	0	0
Female	Gastrointestinal	Colorectal		Active	Yes	Stage IV	Yes	Yes	No	0	0	0	0	0	0	0	0	0	0	0	0	0	0	0	0	0	0	0	0	1	0	0	0	0	0	0	0	0	0	0	0	0	0	0		Yes	0	0	0
Female	Gastrointestinal	Biliary tract		Active	Yes	Stage IV	Yes	No	No	0	0	0	0	0	0	0	0	0	0	0	0	0	0	0	0	0	0	0	0	1	0	0	0	0	0	0	0	0	0	0	0	0	0	0		Yes	0	0	0
Female	Gastrointestinal	Pancreatic		Active	Yes	Stage III	No	No	No	0	0	0	0	0	0	0	0	0	0	0	0	0	0	0	0	0	0	0	0	0	0	1	0	0	0	0	0	0	0	0	0	0	0	0		Yes	0	0	0
Male	Gastrointestinal	Pancreatic		Active	Yes	Stage III	No	No	No	0	0	0	0	0	0	0	0	0	0	0	0	0	0	0	0	0	0	0	0	0	0	1	0	0	0	0	0	0	0	0	0	0	0	0		Yes	0	0	0
Male	Gastrointestinal	Colorectal		Active	Yes	Stage III	No	No	No	0	0	0	0	0	0	0	0	0	0	0	0	0	0	0	0	0	0	0	0	1	0	0	0	0	0	0	0	0	0	0	0	0	0	0		No	0	0	0
Female	Gynecologic	Ovarian		Active	Yes	Stage III	Yes	No	No	0	0	0	0	0	0	0	0	0	0	0	0	0	1	0	0	0	0	0	0	0	0	0	0	0	0	0	0	0	0	0	0	0	0	0		Yes	0	0	0
Female	Gastrointestinal	Pancreatic		Active	No	Stage II	No	No	No	0	1	0	0	0	0	0	0	0	0	0	0	0	0	0	0	0	0	0	0	0	0	0	0	0	0	0	0	0	0	0	0	0	0	0		Yes	0	0	0
Female	Soft tissue	Other	Sarcoma	Active	Yes	Stage IV	Yes	No	No	0	0	0	0	0	0	0	0	0	0	0	0	0	0	0	0	0	0	0	0	1	0	0	0	0	0	0	0	0	0	0	0	0	0	0		Yes	0	0	0
Male	Gastrointestinal	Pancreatic		Active	Yes	Stage IV	Yes	No	No	0	0	0	0	0	0	0	0	0	0	0	0	0	0	0	0	0	0	0	0	0	0	0	0	0	0	0	1	0	0	0	0	0	0	0		Yes	0	0	0
Male	Genitourinary tract	Kidney		Active	Yes	Stage III	Yes	Yes	No	0	0	0	0	0	0	0	0	0	0	0	0	0	0	0	0	0	0	0	0	1	0	0	0	0	0	0	0	0	0	0	0	0	0	0		Yes	0	0	0
Male	Gastrointestinal	Biliary tract		Active	Yes	Stage IV	Yes	Yes	No	0	0	0	0	0	0	0	0	0	0	0	0	0	0	0	0	0	0	0	0	0	0	0	0	0	0	0	1	0	0	0	0	0	0	0		Yes	0	0	0
Male	Gastrointestinal	Gastric		Active	Yes	Stage IV	Yes	No	No	0	0	0	0	0	0	0	0	0	0	0	0	0	0	0	0	0	0	0	0	0	0	1	0	0	0	0	0	0	0	0	0	0	0	0		Yes	0	0	0
Female	Gastrointestinal	Pancreatic		Active	Yes	Stage IV	Yes	No	No	0	0	0	0	0	0	0	0	0	0	0	0	0	0	0	0	0	0	0	0	1	0	0	0	0	0	0	0	0	0	0	0	0	0	0		Yes	0	0	0
Female	CNS	Other	Spinal ependymoma	Inactive	No	Stage II	No	No	No	0	0	0	0	0	0	0	0	0	0	0	0	0	0	0	0	0	0	0	0	0	0	0	0	0	0	0	0	0	0	0	1	0	0	0		Yes	0	0	0
Female	Hematologic	Multiple Myeloma		Inactive	No		No	No	No	0	0	0	0	0	0	1	0	0	0	0	0	0	0	0	0	0	0	0	0	0	0	0	0	0	0	0	0	0	0	0	0	0	0	0		Yes	0	0	0
Male	Hematologic	NHL		Active	Yes	Stage IV	Yes	No	No	0	0	0	0	0	0	0	0	0	0	0	0	0	0	0	0	0	0	0	0	1	0	0	0	0	0	0	0	0	0	0	0	0	0	0		Yes	0	0	0
Male	Genitourinary tract	Kidney		Active	No	Stage I	No	No	No	0	0	0	0	0	0	0	0	0	0	0	0	0	0	0	0	0	0	0	0	0	0	0	0	0	0	0	0	0	0	0	1	0	0	0		Yes	0	0	0
Female	Gastrointestinal	Pancreatic		Active	No	Stage II	No	Yes	No	0	0	0	0	0	0	0	0	0	0	0	0	0	0	0	0	0	0	0	0	1	0	0	0	0	0	0	0	0	0	0	0	0	0	0		Yes	0	0	0
Female	Lung	Lung		Active	Yes	Stage IV	Yes	No	No	0	0	0	0	0	0	1	0	0	0	0	0	0	0	0	0	0	0	0	0	0	0	0	0	0	0	0	0	0	0	0	0	0	0	0		Yes	0	0	0
Male	Genitourinary tract	Kidney		Active	Yes	Stage III	No	No	No	0	0	0	0	0	0	0	0	0	0	0	0	0	0	0	0	0	0	0	0	0	0	0	0	0	0	0	0	0	0	0	1	0	0	0		Yes	0	0	0
Female	Gynecologic	Endometrium		Active	Yes	Stage IV	Yes	Yes	No	0	0	0	0	0	0	0	0	0	0	0	0	0	0	0	0	0	0	0	0	0	0	1	0	0	0	0	0	0	0	0	0	0	0	0		Yes	0	0	0
Female	Lung	Lung		Active	Yes	Stage IV	Yes	Yes	No	0	0	0	0	0	0	0	0	0	0	0	0	0	0	0	0	0	0	0	0	0	0	1	0	0	0	0	0	0	0	0	0	0	0	0		Yes	0	0	0
Male	Hematologic	Hodgkin Lymphoma		Inactive	Yes	Stage IV	Yes	Yes	No	0	0	0	0	0	0	0	0	0	0	0	0	0	0	0	0	0	0	0	0	0	0	0	0	0	0	0	1	0	0	0	0	0	0	0		Yes	0	0	0
Female	Gynecologic	Ovarian		Active	Yes	Stage IV	Yes	No	No	0	0	0	0	0	0	0	0	0	0	0	0	0	0	0	0	0	0	0	0	0	0	0	0	0	0	0	1	0	0	0	0	0	0	0		Yes	0	0	0
Male	Gastrointestinal	Pancreatic		Active	No	Stage II	No	No	No	0	0	0	0	0	0	0	0	0	0	0	0	0	0	0	0	0	0	0	0	0	0	1	0	0	0	0	0	0	0	0	0	0	0	0		Yes	0	0	0
Female	Gynecologic	Breast		Active	Yes	Stage IV	Yes	No	No	0	0	0	0	0	0	0	0	0	0	0	0	0	0	0	0	0	0	0	0	1	0	0	0	0	0	0	0	0	0	0	0	0	0	0		Yes	0	0	0
Female	Gastrointestinal	Gastric		Inactive	Yes	Stage III	No	No	No	0	0	0	0	0	0	0	0	1	0	0	0	0	0	0	0	0	0	0	0	0	0	0	0	0	0	0	0	0	0	0	0	0	0	0		Yes	0	0	0
Male	Hematologic	NHL		Active	No	Stage II	No	No	No	0	1	0	0	0	0	0	0	0	0	0	0	0	0	0	0	0	0	0	0	0	0	0	0	0	0	0	0	0	0	0	0	0	0	0		Yes	0	0	0
Male	Gastrointestinal	Pancreatic		Active	Yes	Stage III	No	Yes	No	0	0	0	0	0	0	0	0	0	0	0	0	0	0	0	0	0	0	0	0	1	0	0	0	0	0	0	0	0	0	0	0	0	0	0		Yes	0	0	0
Male	Gastrointestinal	Gastric		Active	Yes	Stage IV	Yes	No	No	0	0	0	0	0	0	0	0	0	0	0	0	0	1	0	0	0	0	0	0	0	0	0	0	0	0	0	0	0	0	0	0	0	0	0		Yes	0	0	0
Female	Gynecologic	Breast		Inactive	Yes	Stage IV	No	No	No	0	0	0	0	0	0	0	0	0	0	0	1	0	0	0	0	0	0	0	0	0	0	0	0	0	0	0	0	0	0	0	0	0	0	0		Yes	0	0	0
Female	Endocrine	Unknown primary		Active	Yes	Stage IV	Yes	No	No	0	0	0	0	0	0	0	0	0	0	0	0	0	0	0	0	0	0	0	0	0	0	1	0	0	0	0	0	0	0	0	0	0	0	0		Yes	0	0	0
Female	Lung	Lung		Active	Yes	Stage IV	Yes	Yes	No	0	0	0	0	0	0	0	0	0	0	0	0	0	0	0	0	0	0	0	0	0	0	0	0	0	0	0	0	0	0	1	0	0	0	0		Yes	0	0	0
Male	Lung	Lung		Active	Yes	Stage IV	Yes	No	No	0	0	0	0	0	1	0	0	0	0	0	0	0	0	0	0	0	0	0	0	0	0	0	0	0	0	0	0	0	0	0	0	0	0	0		Yes	0	0	0
Male	Gastrointestinal	Pancreatic		Active	Yes	Stage IV	Yes	No	No	0	0	0	0	0	0	0	0	0	0	0	0	0	0	0	0	0	0	0	0	0	0	1	0	0	0	0	0	0	0	0	0	0	0	0		Yes	0	0	0
Male	Gastrointestinal	Colorectal		Active	Yes	Stage IV	Yes	Yes	No	0	0	0	0	0	0	0	0	0	0	0	0	0	0	0	0	0	0	0	0	0	0	1	0	0	0	0	0	0	0	0	0	0	0	0		Yes	0	0	0
Female	Gynecologic	Ovarian		Active	Yes	Stage III	No	No	No	0	1	0	0	0	0	0	0	0	0	0	0	0	0	0	0	0	0	0	0	0	0	0	0	0	0	0	0	0	0	0	0	0	0	0		Yes	0	0	0
Male	Lung	Lung		Active	Yes	Stage IV	Yes	No	No	0	0	0	0	0	0	0	0	0	0	0	0	0	0	0	0	0	0	0	0	0	0	1	0	0	0	0	0	0	0	0	0	0	0	0		No	0	0	0
Female	Gastrointestinal	Biliary tract		Active	Yes	Stage IV	Yes	No	No	0	0	0	0	0	0	0	0	0	0	0	0	0	0	0	0	0	0	0	0	0	0	0	0	0	0	0	0	0	0	1	0	0	0	0		Yes	0	0	0
Female	Gastrointestinal	Other	Duodenal	Active	Yes	Stage IV	Yes	No	No	0	0	0	0	0	0	0	0	0	0	0	0	0	0	0	0	0	0	0	0	1	0	0	0	0	0	0	0	0	0	0	0	0	0	0		Yes	0	0	0
Female	Genitourinary tract	Kidney		Active	Yes	Stage IV	Yes	No	No	0	0	0	0	0	0	0	0	0	0	0	0	0	0	0	0	0	0	0	0	1	0	0	0	0	0	0	0	0	0	0	0	0	0	0		Yes	0	0	0
Male	CNS	Brain		Active	No	Stage II	No	No	No	0	0	0	0	0	0	0	0	0	0	0	0	0	0	0	0	0	0	0	0	0	0	0	0	0	0	0	1	0	0	0	0	0	0	0		Yes	0	0	0
Male	Gastrointestinal	Biliary tract		Active	Yes	Stage IV	Yes	No	No	0	0	0	0	0	0	0	0	0	0	0	0	0	0	0	0	0	0	0	0	0	0	0	0	0	0	0	1	0	0	0	0	0	0	0		Yes	0	0	0
Male	Gastrointestinal	Colorectal		Active	Yes	Stage III	No	No	No	0	0	0	0	0	0	0	0	0	0	0	0	0	0	0	0	0	0	0	0	0	0	1	0	0	0	0	0	0	0	0	0	0	0	0		Yes	0	0	0
Female	Hematologic	Multiple Myeloma		Active	Yes	Stage III	No	No	No	0	0	0	0	0	0	0	0	0	0	0	0	0	0	0	0	0	0	0	0	0	0	0	0	0	0	0	1	0	0	0	0	0	0	0		Yes	0	0	0
Male	Gastrointestinal	Pancreatic		Active	Yes	Stage IV	Yes	No	No	0	0	0	0	0	0	0	0	0	0	0	0	0	0	0	0	0	0	0	0	1	0	0	0	0	0	0	0	0	0	0	0	0	0	0		Yes	0	0	0
Male	Genitourinary tract	Bladder		Active	Yes	Stage IV	Yes	No	No	0	0	0	0	0	0	1	0	0	0	0	0	0	0	0	0	0	0	0	0	0	0	0	0	0	0	0	0	0	0	0	0	0	0	0		Yes	0	0	0
Female	Gynecologic	Cervical		Active	Yes	Stage IV	Yes	No	No	0	0	0	0	0	0	0	0	0	0	0	0	0	0	0	0	0	0	0	0	1	0	0	0	0	0	0	0	0	0	0	0	0	0	0		Yes	0	0	0
Female	Gynecologic	Ovarian		Active	Yes	Stage III	Yes	No	No	0	0	0	0	0	0	0	0	0	0	0	0	0	0	0	0	0	0	0	0	0	0	0	0	0	0	0	0	0	0	0	0	0	1	0		No	0	0	0
Female	Gynecologic	Ovarian		Active	Yes	Stage III	No	No	No	0	0	0	0	0	0	0	0	0	0	0	0	0	0	0	0	0	0	0	0	1	0	0	0	0	0	0	0	0	0	0	0	0	0	0		Yes	0	0	0
Male	Hematologic	Other	MDS	Active	Yes			No	No	0	0	0	0	0	0	0	0	0	0	0	0	0	0	0	0	0	0	0	0	1	0	0	0	0	0	0	0	0	0	0	0	0	0	0		Yes	0	0	0
Female	Gastrointestinal	Pancreatic		Active	No	Stage II	No	No	No	0	0	0	0	0	0	0	0	0	0	0	0	0	0	0	0	0	0	0	0	1	0	0	0	0	0	0	0	0	0	0	0	0	0	0		Yes	0	0	0
Male	Gastrointestinal	Pancreatic		Active	Yes	Stage III	No	No	No	0	0	0	0	0	0	0	0	0	0	0	0	0	0	0	0	0	0	0	0	1	0	0	0	0	0	0	0	0	0	0	0	0	0	0		Yes	0	0	0
Female	Gynecologic	Breast		Active	No	Stage II	No	Yes	No	0	0	0	0	0	0	1	0	0	0	0	0	0	0	0	0	0	0	0	0	0	0	0	0	0	0	0	0	0	0	0	0	0	0	0		Yes	0	0	0
Male	CNS	Brain		Active	No	Stage I	No	No	No	0	0	0	0	0	0	0	0	0	0	0	0	0	0	0	0	0	0	0	0	1	0	0	0	0	0	0	0	0	0	0	0	0	0	0		Yes	0	0	0
Female	Gastrointestinal	Biliary tract		Active	Yes	Stage III	Yes	No	No	0	0	0	0	0	0	0	0	0	0	0	0	0	0	0	0	0	0	0	0	1	0	0	0	0	0	0	0	0	0	0	0	0	0	0		Yes	0	0	0
Female	Gastrointestinal	Pancreatic		Active	Yes	Stage IV	Yes	No	No	0	0	0	0	0	0	0	0	0	0	0	0	0	0	0	0	0	0	0	0	1	0	0	0	0	0	0	0	0	0	0	0	0	0	0		Yes	0	0	0
Female	Gastrointestinal	Colorectal		Active	Yes	Stage IV	Yes	No	No	0	0	0	0	0	0	0	0	0	0	0	0	0	0	0	0	0	0	0	0	1	0	0	0	0	0	0	0	0	0	0	0	0	0	0		Yes	0	0	0
Male	Skin	Melanoma		Active	Yes	Stage IV	Yes	No	No	0	0	0	0	0	0	0	0	0	0	0	1	0	0	0	0	0	0	0	0	0	0	0	0	0	0	0	0	0	0	0	0	0	0	0		Yes	0	0	0
Female	Gynecologic	Cervical		Active	No	Stage II	No	No	No	0	0	0	0	0	0	0	0	0	0	0	0	0	0	0	0	0	0	0	0	1	0	0	0	0	0	0	0	0	0	0	0	0	0	0		Yes	0	0	0
Male	Gastrointestinal	Gastric		Inactive	No	Stage II	No	No	No	0	0	0	0	0	0	0	0	0	0	0	0	0	0	0	0	0	0	0	0	1	0	0	0	0	0	0	0	0	0	0	0	0	0	0		Yes	0	0	0
Female	Hematologic	Acute leukemia		Active	Yes			No	No	0	0	0	0	0	0	0	0	0	0	0	0	0	0	0	0	0	0	0	0	1	0	0	0	0	0	0	0	0	0	0	0	0	0	0		Yes	0	0	0
Female	Head and neck	Head and neck		Active	Yes	Stage IV	No	No	No	0	0	0	0	0	1	0	0	0	0	0	0	0	0	0	0	0	0	0	0	0	0	0	0	0	0	0	0	0	0	0	0	0	0	0		Yes	1	0	0
Male	Gastrointestinal	Gastric		Active	Yes	Stage IV	Yes	No	No	0	0	0	0	0	0	0	0	0	0	0	0	0	0	0	0	0	0	0	0	0	0	1	0	0	0	0	0	0	0	0	0	0	0	0		Yes	0	0	0
Male	Gastrointestinal	Gastric		Active	Yes	Stage IV	Yes	No	No	0	0	0	0	0	0	0	0	0	0	0	0	0	0	0	0	0	0	0	0	0	0	1	0	0	0	0	0	0	0	0	0	0	0	0		Yes	0	0	0
Male	Gastrointestinal	Pancreatic		Active	Yes	Stage IV	Yes	Yes	No	0	0	0	0	0	0	0	0	0	0	0	0	0	0	0	0	0	0	0	0	0	0	0	1	0	0	0	0	0	0	0	0	0	0	0		Yes	0	0	0
Female	Gynecologic	Endometrium		Active	Yes	Stage IV	Yes	No	No	0	1	0	0	0	0	0	0	0	0	0	0	0	0	0	0	0	0	0	0	0	0	0	0	0	0	0	0	0	0	0	0	0	0	0		Yes	0	0	0
Female	Hematologic	Acute leukemia		Active	No			No	No	0	0	0	0	0	0	1	0	0	0	0	0	0	0	0	0	0	0	0	0	0	0	0	0	0	0	0	0	0	0	0	0	0	0	0		Yes	0	0	0
Male	Hematologic	Multiple Myeloma		Active	Yes	Stage III	No	No	No	0	0	0	0	0	0	0	0	0	0	0	0	0	0	0	0	0	0	0	0	1	0	0	0	0	0	0	0	0	0	0	0	0	0	0		Yes	0	0	0
Female	Gastrointestinal	Colorectal		Inactive	No	Stage II	No	No	No	0	0	0	0	0	0	0	0	0	0	0	0	0	0	0	0	0	0	0	0	0	0	1	0	0	0	0	0	0	0	0	0	0	0	0		Yes	0	0	0
Male	Gastrointestinal	Biliary tract		Active	Yes	Stage IV	Yes	No	No	0	0	0	0	0	0	0	0	0	0	0	0	0	0	0	0	0	0	0	0	1	0	0	0	0	0	0	0	0	0	0	0	0	0	0		Yes	0	0	0
Male	Gastrointestinal	Liver		Active	No	Stage II	No	Yes	No	0	0	0	0	0	0	0	0	0	0	0	0	0	0	0	0	0	0	0	0	0	0	1	0	0	0	0	0	0	0	0	0	0	0	0		Yes	0	0	0
Male	Hematologic	NHL		Active	No	Stage II	No	Yes	No	0	0	0	0	0	0	0	0	0	0	0	0	0	0	0	0	0	0	0	0	0	0	0	0	0	0	0	0	0	0	0	0	0	0	1	Bacteroides thetaiotaomicron	Yes	0	0	0
Female	Unknown primary	Unknown primary		Active	Yes		Yes	No	No	0	0	0	0	0	0	1	0	0	0	0	0	0	0	0	0	0	0	0	0	0	0	0	0	0	0	0	0	0	0	0	0	0	0	0		Yes	0	0	0
Female	Gastrointestinal	Liver		Active	Yes	Stage IV	Yes	No	No	0	0	0	0	0	0	0	0	0	0	0	0	0	0	0	0	0	0	0	0	0	0	1	0	0	0	0	0	0	0	0	0	0	0	0		Yes	0	0	0
Female	Lung	Lung		Active	Yes	Stage IV	Yes	No	No	0	0	0	0	0	0	0	0	0	0	0	0	0	0	0	0	0	0	0	0	1	0	0	0	0	0	0	0	0	0	0	0	0	0	0		Yes	0	0	0
Male	Gastrointestinal	Colorectal		Inactive	No	Stage I	No	No	No	0	0	0	0	0	0	0	0	0	0	0	0	0	0	0	0	0	0	0	0	1	0	0	0	0	0	0	0	0	0	0	0	0	0	0		Yes	0	0	0
Female	Gastrointestinal	Pancreatic		Active	Yes	Stage III	No	No	No	0	0	0	0	0	0	0	0	0	0	0	0	0	0	0	0	0	0	0	0	0	0	1	0	0	0	0	0	0	0	0	0	0	0	0		Yes	0	0	0
Female	Gastrointestinal	Pancreatic		Active	Yes	Stage IV	Yes	No	No	0	0	0	0	0	0	0	0	0	0	0	0	0	0	0	0	0	0	0	0	1	0	0	0	0	0	0	0	0	0	0	0	0	0	0		Yes	0	0	0
Female	Gastrointestinal	Gastric		Active	Yes	Stage IV	Yes	No	No	0	0	0	0	0	0	0	0	0	0	0	0	0	0	0	0	0	0	1	0	0	0	0	0	0	0	0	0	0	0	0	0	0	0	0		Yes	0	0	0
Male	Gastrointestinal	Pancreatic		Active	Yes	Stage III	No	No	No	0	0	0	0	0	0	0	0	0	0	0	0	0	0	0	0	0	0	0	0	1	0	0	0	0	0	0	0	0	0	0	0	0	0	0		Yes	0	0	0
Male	Gastrointestinal	Colorectal		Active	Yes	Stage IV	Yes	No	No	0	0	0	0	0	0	0	0	0	0	0	0	0	0	0	0	0	0	0	0	1	0	0	0	0	0	0	0	0	0	0	0	0	0	0		Yes	0	0	0
Male	Hematologic	NHL		Active	No	Stage II	No	No	No	0	0	0	0	0	1	0	0	0	0	0	0	0	0	0	0	0	0	0	0	0	0	0	0	0	0	0	0	0	0	0	0	0	0	0		Yes	0	0	0
Female	Gastrointestinal	Pancreatic		Active	Yes	Stage IV	Yes	No	No	0	0	0	0	0	0	0	0	0	0	0	0	0	0	0	0	0	0	0	0	1	0	0	0	0	0	0	0	0	0	0	0	0	0	0		Yes	0	0	0
Female	Gastrointestinal	Colorectal		Active	Yes	Stage IV	Yes	No	No	0	0	0	0	0	0	0	0	0	0	0	0	0	0	0	0	0	0	0	0	1	0	0	0	0	0	0	0	0	0	0	0	0	0	0		Yes	0	0	0
Male	Gastrointestinal	Colorectal		Active	No	Stage II	Yes	No	No	0	0	0	0	0	0	0	0	0	0	0	0	0	0	0	0	0	0	0	0	0	0	0	0	0	0	0	0	0	0	0	1	0	0	0		Yes	0	0	0
Male	Hematologic	NHL		Active	No	Stage II	Yes	Yes	No	0	0	0	0	0	0	0	0	0	0	0	0	0	0	0	0	0	0	0	0	1	0	0	0	0	0	0	0	0	0	0	0	0	0	0		Yes	0	0	0
Male	Gastrointestinal	Pancreatic		Active	Yes	Stage II	No	No	No	0	0	0	0	0	0	0	0	0	0	0	0	0	0	0	0	0	0	0	0	0	0	0	0	0	0	0	0	0	0	0	0	0	1	0		Yes	0	0	0
Female	Gynecologic	Breast		Active	Yes	Stage IV	Yes	No	No	0	0	0	0	0	0	0	0	0	0	0	0	0	0	0	0	0	0	0	0	1	0	0	0	0	0	0	0	0	0	0	0	0	0	0		Yes	0	0	0
Female	Hematologic	Acute leukemia		Active	No			No	No	0	0	0	0	0	0	0	0	0	0	0	0	0	0	0	0	0	0	0	0	1	0	0	0	0	0	0	0	0	0	0	0	0	0	0		Yes	0	0	0
Female	Hematologic	Acute leukemia		Active	No			No	No	0	0	0	0	0	0	0	0	0	0	0	0	0	0	0	0	0	0	0	0	0	0	0	0	0	0	0	1	0	0	0	0	0	0	0		Yes	0	0	0
Female	Bone	Primary bone		Active	Yes	Stage IV	Yes	No	No	0	0	0	0	0	0	0	0	0	0	0	0	0	0	0	0	0	0	0	0	0	0	1	0	0	0	0	0	0	0	0	0	0	0	0		Yes	0	0	0
Female	Head and neck	Head and neck		Active	Yes	Stage IV	Yes	No	No	0	0	0	0	0	1	0	0	0	0	0	0	0	0	0	0	0	0	0	0	0	0	0	0	0	0	0	0	0	0	0	0	0	0	0		Yes	0	0	0
Male	Hematologic	Acute leukemia		Active				Yes	No	0	0	0	0	0	1	0	0	0	0	0	0	0	0	0	0	0	0	0	0	0	0	0	0	0	0	0	0	0	0	0	0	0	0	0		Yes	0	0	0
Female	Hematologic	Multiple Myeloma		Active	Yes	Stage III	No	No	No	0	0	0	0	0	0	1	0	0	0	0	0	0	0	0	0	0	0	0	0	0	0	0	0	0	0	0	0	0	0	0	0	0	0	0		Yes	0	0	0
Female	Hematologic	Acute leukemia		Active				No	No	0	0	0	0	0	0	0	0	0	0	0	0	0	0	0	0	0	0	0	0	1	0	0	0	0	0	0	0	0	0	0	0	0	0	0		Yes	0	0	0
Male	Hematologic	NHL		Active	Yes	Stage IV	Yes	No	No	0	0	0	0	0	0	0	0	0	0	0	0	0	0	0	0	0	0	0	0	1	0	0	0	0	0	0	0	0	0	0	0	0	0	0		Yes	0	0	0
Male	Lung	Lung		Active	Yes	Stage IV	Yes	No	No	0	0	0	0	0	0	0	0	0	0	0	0	0	0	0	0	0	0	1	0	0	0	0	0	0	0	0	0	0	0	0	0	0	0	0		Yes	0	0	0
Male	Male reproductive	Prostate		Active	Yes	Stage IV	Yes	No	No	0	0	0	0	0	0	1	0	0	0	0	0	0	0	0	0	0	0	0	0	0	0	0	0	0	0	0	0	0	0	0	0	0	0	0		Yes	0	0	0
Male	Gastrointestinal	Colorectal		Active	No	Stage II	No	No	No	0	0	0	0	0	0	1	0	0	0	0	0	0	0	0	0	0	0	0	0	0	0	0	0	0	0	0	0	0	0	0	0	0	0	0		Yes	0	0	0
Male	Hematologic	NHL		Active	Yes	Stage III	Yes	No	No	0	0	0	0	0	0	0	0	0	0	0	0	0	0	0	0	0	0	0	0	0	0	1	0	0	0	0	0	0	0	0	0	0	0	0		Yes	0	0	0
Female	Lung	Lung		Active	Yes	Stage IV	Yes	No	No	0	0	0	0	0	0	0	0	0	0	0	0	0	0	0	0	0	0	0	0	1	0	0	0	0	0	0	0	0	0	0	0	0	0	0		Yes	0	0	0
Male	Hematologic	Acute leukemia		Active				Yes	No	0	0	0	0	0	0	1	0	0	0	0	0	0	0	0	0	0	0	0	0	0	0	0	0	0	0	0	0	0	0	0	0	0	0	0		Yes	0	0	0
Female	Hematologic	Acute leukemia		Active				No	No	0	0	0	0	0	0	0	0	0	0	0	0	1	0	0	0	0	0	0	0	0	0	0	0	0	0	0	0	0	0	0	0	0	0	0		Yes	0	0	0
Male	Gastrointestinal	Pancreatic		Active	Yes	Stage III	No	No	No	0	0	0	0	0	0	0	0	0	0	0	0	0	0	0	0	0	0	0	0	0	0	1	0	0	0	0	0	0	0	0	0	0	0	0		Yes	0	0	0
Male	Hematologic	Multiple Myeloma		Active	No	Stage II	No	No	No	0	0	0	0	0	0	0	0	0	0	0	0	0	0	1	0	0	0	0	0	0	0	0	0	0	0	0	0	0	0	0	0	0	0	0		No	0	0	0
Male	Gastrointestinal	Colorectal		Active	Yes	Stage IV	Yes	No	No	0	0	0	0	0	0	0	0	0	0	0	0	0	1	0	0	0	0	0	0	0	0	0	0	0	0	0	0	0	0	0	0	0	0	0		Yes	0	0	0
Male	Male reproductive	Prostate		Active	Yes	Stage III	No	No	No	0	0	0	0	0	1	0	0	0	0	0	0	0	0	0	0	0	0	0	0	0	0	0	0	0	0	0	0	0	0	0	0	0	0	0		Yes	0	0	0
Female	Gastrointestinal	Colorectal		Inactive	Yes	Stage IV	Yes	Yes	No	0	0	0	0	0	0	0	0	0	0	0	0	0	0	0	0	0	0	0	0	1	0	0	0	0	0	0	0	0	0	0	0	0	0	0		Yes	0	0	0
Female	Gastrointestinal	Biliary tract		Active	Yes	Stage IV	Yes	No	No	0	0	0	0	0	0	0	0	0	0	0	0	0	0	0	0	0	0	0	0	1	0	0	0	0	0	0	0	0	0	0	0	0	0	0		Yes	0	0	0
Female	Gynecologic	Ovarian		Active	Yes	Stage IV	Yes	No	No	0	0	0	0	0	0	0	0	0	0	0	0	0	0	0	0	0	0	0	0	0	0	1	0	0	0	0	0	0	0	0	0	0	0	0		Yes	0	0	0
Female	Skin	Melanoma		Active	No	Stage IV	Yes	No	No	0	0	0	0	0	0	0	0	0	0	0	0	0	0	0	0	0	0	0	0	1	0	0	0	0	0	0	0	0	0	0	0	0	0	0		Yes	0	0	0
Female	Skin	Other	Merckel Cell Carcinoma	Active	Yes	Stage IV	Yes	No	No	0	0	0	0	0	0	0	0	0	0	0	0	0	0	0	0	0	0	0	0	1	0	0	0	0	0	0	0	0	0	0	0	0	0	0		Yes	0	0	0
Female	Genitourinary tract	Bladder		Active	Yes	Stage IV	Yes	No	No	0	0	0	0	0	0	1	0	0	0	0	0	0	0	0	0	0	0	0	0	0	0	0	0	0	0	0	0	0	0	0	0	0	0	0		Yes	0	0	0
Female	Gastrointestinal	Pancreatic		Active	Yes	Stage IV	Yes	Yes	No	0	1	0	0	0	0	0	0	0	0	0	0	0	0	0	0	0	0	0	0	0	0	0	0	0	0	0	0	0	0	0	0	0	0	0		No	0	0	0
Female	Gastrointestinal	Pancreatic		Active	Yes	Stage IV	Yes	No	No	0	0	0	0	0	0	0	0	0	0	0	0	0	0	0	0	0	0	0	0	0	0	0	0	0	0	0	0	0	0	0	1	0	0	0		No	0	0	0
Female	Hematologic	NHL		Active	Yes	Stage III	No	Yes	Yes	0	0	0	0	0	0	0	0	0	0	0	0	0	0	0	0	0	0	0	0	0	0	1	0	0	0	0	1	0	0	0	0	0	0	0		Yes	0	0	0
Male	Lung	Lung		Active	Yes	Stage IV	Yes	No	No	0	0	0	0	0	1	0	0	0	0	0	0	0	0	0	0	0	0	0	0	0	0	0	0	0	0	0	0	0	0	0	0	0	0	0		Yes	0	0	0
Female	Gastrointestinal	Pancreatic		Active	Yes	Stage IV	Yes	No	No	0	0	0	0	0	0	0	0	0	0	0	0	0	0	0	0	0	0	0	0	1	0	0	0	0	0	0	0	0	0	0	0	0	0	0		Yes	0	0	0
Female	Hematologic	Acute leukemia		Active				No	No	0	0	0	0	0	0	0	0	0	0	0	0	0	0	0	0	0	0	0	0	1	0	0	0	0	0	0	0	0	0	0	0	0	0	0		Yes	0	0	0
Female	Gynecologic	Ovarian		Active	Yes	Stage III	No	No	No	0	0	0	0	0	0	0	0	0	0	0	0	0	0	0	0	0	0	0	0	0	0	0	0	0	0	0	0	0	0	0	0	1	0	0		Yes	0	0	0
Female	Lung	Lung		Active	Yes	Stage IV	Yes	No	No	0	0	0	0	0	0	0	0	0	0	0	0	0	0	0	0	0	0	0	0	1	0	0	0	0	0	0	0	0	0	0	0	0	0	0		Yes	0	0	0
Male	Lung	Lung		Active	Yes	Stage IV	Yes	Yes	No	0	0	1	0	0	0	0	0	0	0	0	0	0	0	0	0	0	0	0	0	0	0	0	0	0	0	0	0	0	0	0	0	0	0	0		Yes	0	0	0
Female	Hematologic	Acute leukemia		Active				No	No	0	0	0	0	0	0	0	0	0	0	0	0	0	0	0	0	0	0	0	0	0	0	1	0	0	0	0	0	0	0	0	0	0	0	0		Yes	0	0	0
Male	Male reproductive	Prostate		Active	Yes	Stage IV	Yes	No	No	0	0	0	0	0	0	1	0	0	0	0	0	0	0	0	0	0	0	0	0	0	0	0	0	0	0	0	0	0	0	0	0	0	0	0		Yes	0	0	0
Female	Gynecologic	Breast		Active	Yes	Stage IV	Yes	No	No	0	0	0	0	0	0	0	0	0	0	0	0	0	0	0	0	0	0	0	0	1	0	0	0	0	0	0	0	0	0	0	0	0	0	0		Yes	0	0	0
Male	Gastrointestinal	NHL		Active	Yes	Stage III	Yes	No	No	0	0	0	0	0	0	0	0	0	0	0	0	0	0	0	0	0	0	0	0	0	0	0	0	0	0	0	0	0	0	0	1	0	0	0		Yes	0	0	0
Male	Gastrointestinal	Other	Duodenal	Active	Yes	Stage IV	Yes	No	Yes	0	0	0	0	0	0	1	0	0	0	0	0	0	0	0	0	0	0	0	0	1	0	0	0	0	0	0	0	0	0	0	0	0	0	0		Yes	0	0	0
Female	Gastrointestinal	Gastric		Active	Yes	Stage IV	Yes	No	No	0	0	0	0	0	0	0	0	0	0	0	0	0	0	0	0	0	0	0	0	0	0	0	0	0	0	0	1	0	0	0	0	0	0	0		Yes	0	0	0
Female	Gynecologic	Breast		Active	Yes	Stage IV	Yes	No	No	0	0	0	0	0	0	0	0	0	0	0	0	0	0	0	0	0	0	1	0	0	0	0	0	0	0	0	0	0	0	0	0	0	0	0		Yes	0	0	0
Female	Gastrointestinal	Pancreatic		Active	No	Stage II	No	Yes	No	0	1	0	0	0	0	0	0	0	0	0	0	0	0	0	0	0	0	0	0	0	0	0	0	0	0	0	0	0	0	0	0	0	0	0		Yes	0	0	0
Male	Hematologic	Multiple Myeloma		Active	Yes	Stage III	No	No	No	0	0	0	0	0	0	0	0	0	0	0	0	0	0	0	0	0	0	0	0	1	0	0	0	0	0	0	0	0	0	0	0	0	0	0		Yes	0	0	0
Female	Gynecologic	Ovarian		Active	Yes	Stage III	No	Yes	No	0	0	0	0	0	0	0	0	0	0	0	0	0	0	0	0	0	0	0	0	1	0	0	0	0	0	0	0	0	0	0	0	0	0	0		No	0	0	0
Female	Gastrointestinal	Pancreatic		Active	Yes	Stage IV	Yes	Yes	No	0	0	0	0	0	0	0	0	0	0	0	0	0	0	0	0	0	0	0	0	1	0	0	0	0	0	0	0	0	0	0	0	0	0	0		Yes	0	0	0
Male	Gastrointestinal	Liver		Active	Yes	Stage III	No	Yes	No	0	0	0	0	0	0	0	0	0	0	0	0	0	0	0	0	0	0	0	0	1	0	0	0	0	0	0	0	0	0	0	0	0	0	0		Yes	0	0	0
Male	Gastrointestinal	Pancreatic		Active	Yes	Stage IV	Yes	No	No	0	0	0	0	0	0	0	0	0	0	0	0	0	0	0	0	0	0	0	0	1	0	0	0	0	0	0	0	0	0	0	0	0	0	0		Yes	0	0	0
Male	Gastrointestinal	Colorectal		Active	Yes	Stage IV	Yes	No	No	0	0	0	0	0	0	1	0	0	0	0	0	0	0	0	0	0	0	0	0	0	0	0	0	0	0	0	0	0	0	0	0	0	0	0		Yes	0	0	0
Female	CNS	Other	Meduloblastoma	Active	Yes	Stage IV	No	No	No	0	0	0	0	0	0	0	0	0	0	0	0	0	0	0	0	0	0	0	0	1	0	0	0	0	0	0	0	0	0	0	0	0	0	0		Yes	0	0	0
Female	Gastrointestinal	Colorectal		Active	Yes	Stage IV	Yes	No	No	0	0	0	0	0	1	0	0	0	0	0	0	0	0	0	0	0	0	0	0	0	0	0	0	0	0	0	0	0	0	0	0	0	0	0		Yes	0	0	0
Male	Lung	Lung		Active	Yes	Stage IV	Yes	No	No	0	0	0	0	0	0	0	0	0	0	0	0	0	0	0	0	0	0	1	0	0	0	0	0	0	0	0	0	0	0	0	0	0	0	0		Yes	0	0	0
Male	Male reproductive	Prostate		Active	Yes	Stage IV	Yes	Yes	No	0	0	0	0	0	0	0	0	0	0	0	0	1	0	0	0	0	0	0	0	0	0	0	0	0	0	0	0	0	0	0	0	0	0	0		Yes	0	0	0
Female	Gynecologic	Ovarian		Active	Yes	Stage III	No	No	No	0	0	0	0	0	0	0	0	0	0	0	0	0	1	0	0	0	0	0	0	0	0	0	0	0	0	0	0	0	0	0	0	0	0	0		Yes	0	0	0
Female	Hematologic	Chronic Myeloproliferative neoplasm		Active	Yes	Stage III	No	No	No	0	0	0	0	0	0	0	0	0	0	0	0	0	0	0	0	0	0	1	0	0	0	0	0	0	0	0	0	0	0	0	0	0	0	0		Yes	0	0	0
Female	Gastrointestinal	Pancreatic		Active	Yes	Stage III	No	No	No	0	0	0	0	0	0	0	0	0	0	0	0	0	0	0	0	0	0	0	0	1	0	0	0	0	0	0	0	0	0	0	0	0	0	0		Yes	0	0	0
Male	Male reproductive	Prostate		Active	Yes	Stage IV	Yes	No	No	0	0	0	0	0	0	0	0	0	0	0	0	0	0	0	0	0	0	0	0	0	0	0	0	0	0	0	1	0	0	0	0	0	0	0		Yes	0	0	0
Female	Gastrointestinal	BIliary tract		Active	Yes	Stage IV	Yes	No	No	0	0	0	0	0	0	0	0	0	0	0	0	0	0	0	0	0	0	0	0	1	0	0	0	0	0	0	0	0	0	0	0	0	0	0		Yes	0	0	0
Female	Hematologic	NHL		Active	No	Stage II	No	Yes	No	0	0	0	0	0	0	0	0	0	0	0	0	0	0	0	0	0	0	0	0	1	0	0	0	0	0	0	0	0	0	0	0	0	0	0		Yes	0	0	0
Female	Gastrointestinal	Pancreatic		Active	Yes	Stage III	No	No	No	0	0	0	0	0	0	0	0	0	0	0	0	0	0	0	0	0	0	1	0	0	0	0	0	0	0	0	0	0	0	0	0	0	0	0		Yes	0	0	0
Male	Endocrine	Thyroid gland		Active	No	Stage II	No	No	No	0	0	0	0	0	0	0	0	0	0	0	0	0	0	0	0	0	0	0	0	1	0	0	0	0	0	0	0	0	0	0	0	0	0	0		Yes	0	0	0
Male	Gastrointestinal	Colorectal		Active	Yes	Stage IV	Yes	No	No	0	0	0	0	0	0	0	0	0	0	0	0	0	0	0	0	0	0	0	0	1	0	0	0	0	0	0	0	0	0	0	0	0	0	0		Yes	0	0	0
Female	Hematologic	Multiple Myeloma		Active	No	Stage I	No	No	No	0	0	0	0	0	0	1	0	0	0	0	0	0	0	0	0	0	0	0	0	0	0	0	0	0	0	0	0	0	0	0	0	0	0	0		Yes	0	0	0
Female	Gastrointestinal	Colorectal		Active	Yes	Stage III	No	No	No	0	0	0	0	0	0	0	0	0	0	0	0	0	0	0	1	0	0	0	0	0	0	0	0	0	0	0	0	0	0	0	0	0	0	0		Yes	0	0	0
Female	Gynecologic	Ovarian		Active	Yes	Stage III	No	No	No	0	0	0	0	0	0	0	0	0	0	0	0	0	0	0	0	0	0	0	0	0	0	0	0	0	0	0	0	0	0	0	0	0	1	0		Yes	0	0	0
Male	Gastrointestinal	Gastric		Active	No	Stage I	No	No	No	0	0	0	0	0	0	0	0	0	0	0	0	0	0	0	0	0	0	0	0	0	0	0	0	0	0	0	1	0	0	0	0	0	0	0		Yes	0	0	0
Male	CNS	Brain		Active	Yes	Stage IV	No	No	No	0	0	0	0	0	0	0	0	0	0	0	0	0	0	0	0	0	0	0	0	0	0	1	0	0	0	0	0	0	0	0	0	0	0	0		Yes	0	0	0
Female	Hematologic	NHL		Active	Yes	Stage IV	Yes	No	No	0	0	0	0	0	0	0	0	0	0	0	0	0	0	0	0	0	0	0	0	0	0	1	0	0	0	0	0	0	0	0	0	0	0	0		Yes	0	0	0
Female	Gastrointestinal	Pancreatic		Active	Yes	Stage III	No	No	Yes	0	0	0	0	0	0	0	0	1	0	0	0	0	0	0	0	0	0	0	0	0	0	1	0	0	0	0	0	0	0	0	0	0	0	0		Yes	0	0	0
Male	Gastrointestinal	Pancreatic		Active	Yes	Stage IV	Yes	No	No	0	0	0	0	0	0	0	0	0	0	0	0	0	0	0	0	0	0	0	0	1	0	0	0	0	0	0	0	0	0	0	0	0	0	0		Yes	0	0	0
Female	Gynecologic	Cervical		Active	Yes	Stage IV	Yes	No	No	0	0	0	0	0	0	0	0	0	0	0	0	0	0	0	0	0	0	0	0	1	0	0	0	0	0	0	0	0	0	0	0	0	0	0		Yes	0	0	0
Male	Genitourinary tract	Prostate		Active	Yes	Stage IV	Yes	No	No	0	0	0	0	0	0	0	0	0	0	0	0	0	0	0	0	0	0	0	0	1	0	0	0	0	0	0	0	0	0	0	0	0	0	0		Yes	1	0	0
Male	CNS	Brain		Active	Yes	Stage IV	No	No	No	0	0	0	0	0	0	0	0	0	0	0	0	0	0	0	0	0	0	0	0	0	0	1	0	0	0	0	0	0	0	0	0	0	0	0		Yes	0	0	0
Female	Gastrointestinal	Colorectal		Active	Yes	Stage IV	Yes	No	No	0	0	0	0	0	0	0	0	0	0	0	0	0	0	0	0	0	0	0	0	1	0	0	0	0	0	0	0	0	0	0	0	0	0	0		Yes	0	0	0
Male	Male reproductive	Prostate		Active	Yes	Stage IV	Yes	Yes	No	0	0	0	0	0	0	0	0	0	0	0	0	0	0	0	0	0	0	0	0	1	0	0	0	0	0	0	0	0	0	0	0	0	0	0		No	0	0	0
Male	Genitourinary tract	Kidney		Active	Yes	Stage IV	Yes	No	No	0	0	0	0	0	0	0	0	0	0	0	0	0	0	0	0	0	0	0	0	0	0	0	0	0	0	0	1	0	0	0	0	0	0	0		Yes	0	0	0
Male	Gastrointestinal	Pancreatic		Active	Yes	Stage IV	Yes	No	No	0	0	0	0	0	0	0	0	0	0	0	0	0	0	0	0	0	0	0	0	1	0	0	0	0	0	0	0	0	0	0	0	0	0	0		Yes	0	0	0
Female	Gynecologic	Breast		Active	Yes	Stage IV	Yes	No	No	0	0	0	0	0	0	0	0	0	0	0	0	0	0	0	0	0	0	0	0	0	0	0	0	0	0	0	0	1	0	0	0	0	0	0		Yes	0	0	0
Female	Lung	Lung		Active	Yes	Stage IV	Yes	No	Yes	0	0	0	0	0	0	0	0	0	0	0	0	0	0	0	0	0	0	0	0	1	0	0	0	0	0	0	1	0	0	0	0	0	0	0		Yes	0	0	0
Female	Gastrointestinal	Colorectal		Active	Yes	Stage IV	Yes	No	No	0	0	0	0	0	0	0	0	0	0	0	0	0	0	0	0	0	0	0	0	0	0	0	0	0	0	0	0	0	0	0	1	0	0	0		Yes	0	0	0
Male	Gastrointestinal	Pancreatic		Active	Yes	Stage IV	Yes	No	No	0	0	0	0	0	0	0	0	0	0	0	0	0	0	0	0	0	0	1	0	0	0	0	0	0	0	0	0	0	0	0	0	0	0	0		Yes	0	0	0
Female	Gynecologic	Ovarian		Active	Yes	Stage III	Yes	No	No	0	0	0	0	0	0	0	0	0	0	0	0	0	0	0	0	0	0	0	0	0	0	1	0	0	0	0	0	0	0	0	0	0	0	0		Yes	0	0	0
Female	Gynecologic	Ovarian		Active	Yes	Stage III	No	No	No	0	0	0	0	0	0	0	0	0	0	0	0	0	0	0	0	0	0	0	0	1	0	0	0	0	0	0	0	0	0	0	0	0	0	0		Yes	0	0	0
Male	Hematologic	NHL		Active	Yes	Stage IV	Yes	No	No	0	0	0	0	0	0	0	0	0	0	0	0	0	0	0	0	0	0	0	0	1	0	0	0	0	0	0	0	0	0	0	0	0	0	0		Yes	0	0	0
Female	Gastrointestinal	BIliary tract		Active	Yes	Stage IV	Yes	No	No	0	0	0	0	0	0	0	0	0	0	0	0	0	0	0	0	0	0	0	0	1	0	0	0	0	0	0	0	0	0	0	0	0	0	0		Yes	0	0	0
Female	Lung	Lung		Active	Yes	Stage IV	Yes	No	No	0	0	0	0	0	0	0	0	0	0	0	0	0	0	0	0	0	0	0	0	1	0	0	0	0	0	0	0	0	0	0	0	0	0	0		Yes	0	0	0
Male	Gastrointestinal	BIliary tract		Active	Yes	Stage IV	Yes	No	No	0	0	0	0	0	0	0	0	0	0	0	0	0	0	0	0	0	0	0	0	1	0	0	0	0	0	0	0	0	0	0	0	0	0	0		Yes	0	0	0
Female	Hematologic	Multiple Myeloma		Active	No	Stage I	No	No	No	0	0	0	0	0	0	0	0	0	0	0	0	0	0	0	0	0	0	0	0	1	0	0	0	0	0	0	0	0	0	0	0	0	0	0		Yes	0	0	0
Female	Gastrointestinal	Colorectal		Active	Yes	Stage IV	Yes	No	No	0	0	0	0	0	0	0	0	0	0	0	0	0	0	0	0	0	0	0	0	0	0	0	0	0	0	0	1	0	0	0	0	0	0	0		Yes	0	0	0
Female	Gynecologic	Breast		Active	No	Stage II	No	Yes	No	0	0	0	0	0	0	0	0	0	0	0	0	0	0	0	0	0	0	0	0	0	0	0	0	0	0	0	0	0	0	1	0	0	0	0		Yes	0	0	0
Female	Gastrointestinal	Colorectal		Active	Yes	Stage III	No	No	No	0	0	0	0	0	0	0	0	0	0	0	0	0	1	0	0	0	0	0	0	0	0	0	0	0	0	0	0	0	0	0	0	0	0	0		Yes	0	0	0
Female	Gynecologic	Breast		Active	Yes	Stage IV	Yes	No	No	0	0	0	0	0	0	0	0	0	0	0	0	0	0	0	0	0	0	0	0	1	0	0	0	0	0	0	0	0	0	0	0	0	0	0		Yes	0	0	0
Male	Gastrointestinal	Pancreatic		Active	Yes	Stage IV	Yes	No	Yes	0	0	0	0	0	0	0	0	0	1	0	0	0	0	0	0	0	0	0	0	1	0	0	0	0	0	0	0	0	0	0	0	0	0	0		Yes	0	0	0
Male	Genitourinary tract	Kidney		Active	Yes	Stage IV	Yes	No	No	0	0	0	0	0	0	0	0	0	0	0	0	0	0	0	0	0	0	0	0	0	0	1	0	0	0	0	0	0	0	0	0	0	0	0		Yes	0	0	0
Female	Skin	Melanoma		Active	Yes	Stage IV	Yes	No	No	0	0	0	0	0	0	0	0	0	0	0	0	0	0	0	0	0	0	0	0	0	0	0	0	0	0	0	0	0	0	1	0	0	0	0		Yes	0	0	0
Male	Genitourinary tract	Testicular		Active	Yes	Stage III	Yes	No	No	0	0	0	0	0	1	0	0	0	0	0	0	0	0	0	0	0	0	0	0	0	0	0	0	0	0	0	0	0	0	0	0	0	0	0		Yes	0	0	0
Male	Hematologic	NHL		Active	No	Stage II	No	No	No	0	0	0	0	0	0	0	0	0	0	0	0	1	0	0	0	0	0	0	0	0	0	0	0	0	0	0	0	0	0	0	0	0	0	0		Yes	0	0	0
Male	Gastrointestinal	Colorectal		Active	Yes	Stage IV	Yes	Yes	No	0	0	0	0	0	0	1	0	0	0	0	0	0	0	0	0	0	0	0	0	0	0	0	0	0	0	0	0	0	0	0	0	0	0	0		Yes	0	0	0
Female	Gastrointestinal	Biliary tract		Active	Yes	Stage IV	Yes	No	No	0	0	0	0	0	0	0	0	0	0	0	0	0	0	0	0	0	0	0	0	0	0	1	0	0	0	0	0	0	0	0	0	0	0	0		Yes	0	0	0
Male	Gastrointestinal	Pancreatic		Active	Yes	Stage III	No	No	No	0	0	0	0	0	0	0	0	0	0	0	0	0	0	0	0	0	0	0	0	1	0	0	0	0	0	0	0	0	0	0	0	0	0	0		Yes	0	0	0
Female	Head and neck	Head and neck		Active	Yes	Stage III	No	No	No	0	0	0	0	0	0	1	0	0	0	0	0	0	0	0	0	0	0	0	0	0	0	0	0	0	0	0	0	0	0	0	0	0	0	0		Yes	0	0	0
Female	Hematologic	Acute leukemia		Active	Yes			No	No	0	0	0	0	0	0	0	0	0	0	0	0	0	0	0	0	0	0	0	0	0	0	1	0	0	0	0	0	0	0	0	0	0	0	0		Yes	0	0	0
Female	Gynecologic	Vulvar		Inactive	Yes	Stage III	No	Yes	No	0	0	0	0	0	0	0	0	0	0	0	0	0	0	0	0	0	0	0	0	1	0	0	0	0	0	0	0	0	0	0	0	0	0	0		Yes	0	0	0
Male	Male reproductive	Prostate		Inactive	Yes	Stage III	No	No	No	0	0	0	0	0	0	0	0	0	0	0	0	0	0	0	0	0	0	1	0	0	0	0	0	0	0	0	0	0	0	0	0	0	0	0		Yes	0	0	0
Male	Male reproductive	Prostate		Inactive	Yes	Stage III	No	No	No	0	0	0	0	0	0	0	0	0	0	0	0	0	0	0	0	0	0	0	0	0	0	1	0	0	0	0	0	0	0	0	0	0	0	0		Yes	0	0	0
Female	Gynecologic	Breast		Active	Yes	Stage IV	Yes	No	No	0	0	0	0	0	0	0	0	0	0	0	0	0	0	0	0	0	0	0	0	0	0	0	0	0	1	0	0	0	0	0	0	0	0	0		Yes	0	0	0
Female	Gynecologic	Endometrium		Active	Yes	Stage IV	Yes	No	No	0	0	0	0	0	0	0	0	0	0	0	0	0	0	0	0	0	0	0	0	1	0	0	0	0	0	0	0	0	0	0	0	0	0	0		Yes	0	0	0
Male	Male reproductive	Prostate		Active	Yes	Stage IV	Yes	No	No	0	0	0	0	0	0	0	0	0	0	0	0	0	0	0	0	0	0	0	0	0	1	0	0	0	0	0	0	0	0	0	0	0	0	0		Yes	0	0	0
Male	Genitourinary tract	Bladder		Active	Yes	Stage III	No	Yes	No	0	0	0	0	0	0	0	0	0	0	0	0	0	0	0	0	0	0	0	0	1	0	0	0	0	0	0	0	0	0	0	0	0	0	0		Yes	0	0	0
Female	Lung	Lung		Active	Yes	Stage IV	Yes	No	No	0	0	0	0	0	0	0	0	0	0	0	0	0	0	0	0	0	0	0	0	1	0	0	0	0	0	0	0	0	0	0	0	0	0	0		Yes	0	0	0
Female	Genitourinary tract	Bladder		Active	Yes	Stage III	Yes	Yes	No	0	1	0	0	0	0	0	0	0	0	0	0	0	0	0	0	0	0	0	0	0	0	0	0	0	0	0	0	0	0	0	0	0	0	0		Yes	0	0	0
Male	Male reproductive	Prostate		Inactive	No	Stage I	No	No	No	0	0	0	0	0	0	0	0	0	0	0	0	0	0	0	0	0	0	0	0	1	0	0	0	0	0	0	0	0	0	0	0	0	0	0		Yes	0	0	0
Female	Hematologic	Acute leukemia		Active				No	No	0	0	0	0	0	0	0	0	0	0	0	0	0	0	0	0	0	0	0	0	1	0	0	0	0	0	0	0	0	0	0	0	0	0	0		Yes	0	0	0
Male	Genitourinary tract	Bladder		Active	No	Stage II	No	No	No	0	0	0	0	0	0	0	0	0	0	0	0	0	0	0	0	0	0	0	0	0	0	1	0	0	0	0	0	0	0	0	0	0	0	0		Yes	0	0	0
Female	Unknown primary	Unknown primary		Active	Yes	Stage IV	Yes	Yes	No	0	0	0	0	0	0	0	0	0	0	0	0	0	0	0	0	0	0	0	0	1	0	0	0	0	0	0	0	0	0	0	0	0	0	0		Yes	0	0	0
Female	Gynecologic	Breast		Active	Yes	Stage IV	Yes	No	No	0	0	0	0	0	0	0	0	0	0	0	0	0	0	0	0	0	0	0	0	0	0	1	0	0	0	0	0	0	0	0	0	0	0	0		Yes	1	0	0
Male	Male reproductive	Prostate		Active	Yes	Stage IV	Yes	No	No	0	0	0	0	0	0	0	0	0	0	0	0	0	0	0	0	0	0	0	0	0	0	0	0	0	1	0	0	0	0	0	0	0	0	0		Yes	0	0	0
Male	Male reproductive	Prostate		Inactive	Yes	Stage IV	Yes	No	No	0	0	0	0	0	0	0	0	0	0	0	0	0	0	0	0	0	0	0	0	0	0	1	0	0	0	0	0	0	0	0	0	0	0	0		Yes	0	0	0
Male	Head and neck	Head and neck		Active	Yes	Stage III	No	Yes	Yes	0	0	0	0	0	0	0	0	0	0	0	0	0	0	0	0	0	0	0	0	1	0	1	0	0	0	0	0	0	0	0	0	0	0	0		Yes	0	0	0
Male	Genitourinary tract	Kidney		Active	No	Stage II	No	No	No	0	1	0	0	0	0	0	0	0	0	0	0	0	0	0	0	0	0	0	0	0	0	0	0	0	0	0	0	0	0	0	0	0	0	0		Yes	0	0	0
Female	Gynecologic	Ovarian		Active	Yes	Stage III	No	No	Yes	0	1	0	0	0	0	0	0	0	0	0	0	0	0	0	0	0	0	0	0	1	0	0	0	0	0	0	0	0	0	0	0	0	0	0		Yes	0	0	0
Female	Gynecologic	Cervical		Active	Yes	Stage III	No	No	No	0	0	0	0	0	0	0	0	0	0	0	0	0	0	0	0	0	0	0	0	1	0	0	0	0	0	0	0	0	0	0	0	0	0	0		Yes	0	0	0
Male	Genitourinary tract	Kidney		Active	Yes	Stage IV	Yes	No	No	0	0	0	0	0	0	0	0	0	0	0	0	0	0	0	0	0	0	0	0	0	0	1	0	0	0	0	0	0	0	0	0	0	0	0		Yes	0	0	0
Male	Gastrointestinal	NHL		Active	Yes	Stage IV	Yes	Yes	No	0	0	0	0	0	0	0	0	0	0	0	0	0	0	0	0	0	0	0	0	1	0	0	0	0	0	0	0	0	0	0	0	0	0	0		Yes	0	0	0
Female	Gynecologic	Cervical		Active	Yes	Stage III	No	No	Yes	0	0	0	0	0	0	0	0	0	0	0	0	0	0	0	0	0	0	0	0	1	0	0	0	0	1	0	0	0	0	0	0	0	0	0		Yes	0	0	0
Male	Male reproductive	Prostate		Inactive	No	Stage II	No	No	No	0	0	0	0	0	0	0	0	0	0	0	0	0	0	0	0	0	0	0	0	1	0	0	0	0	0	0	0	0	0	0	0	0	0	0		Yes	0	0	0
Female	Gynecologic	Breast		Active	No	Stage II	No	Yes	No	0	0	0	0	0	0	0	0	0	0	0	0	0	0	0	0	0	0	0	0	1	0	0	0	0	0	0	0	0	0	0	0	0	0	0		Yes	0	0	0
Male	Male reproductive	Prostate		Active	Yes	Stage IV	Yes	No	No	0	0	0	0	0	0	0	0	0	0	0	0	0	0	0	0	0	0	0	0	1	0	0	0	0	0	0	0	0	0	0	0	0	0	0		Yes	0	0	0
Female	Gynecologic	Cervical		Active	Yes	Stage IV	Yes	No	No	0	0	0	0	0	0	0	0	0	0	0	0	0	0	0	0	0	0	0	0	0	0	0	0	0	0	1	0	0	0	0	0	0	0	0		Yes	0	0	0
Female	Genitourinary tract	Bladder		Active	Yes	Stage III	No	No	No	0	0	0	0	0	0	0	0	0	0	0	0	0	0	0	0	0	0	0	0	0	0	0	0	0	0	0	1	0	0	0	0	0	0	0		Yes	0	0	0
Female	Hematologic	Other	Sezary	Inactive	No	Stage II	No	No	No	0	0	0	0	0	0	0	0	0	0	0	0	0	0	0	0	0	0	0	0	0	0	0	0	0	0	0	0	0	0	0	1	0	0	0		Yes	1	0	0
Male	Male reproductive	Prostate		Active	Yes	Stage IV	Yes	No	No	0	0	0	0	0	0	0	0	0	0	0	0	0	0	0	0	0	0	0	0	0	0	1	0	0	0	0	0	0	0	0	0	0	0	0		Yes	0	0	0
Female	Gynecologic	Breast		Active	No	Stage II	No	No	No	0	0	0	0	0	0	0	0	0	0	0	0	0	0	0	0	0	0	0	0	1	0	0	0	0	0	0	0	0	0	0	0	0	0	0		Yes	0	0	0
Male	Lung	Lung		Active	Yes	Stage IV	Yes	No	No	0	0	0	0	0	0	0	0	0	0	0	0	0	0	0	0	0	0	0	0	1	0	0	0	0	0	0	0	0	0	0	0	0	0	0		Yes	0	0	0
Female	Gynecologic	Breast		Active	Yes	Stage IV	Yes	No	No	0	0	0	0	0	0	0	0	0	0	0	0	0	0	0	0	0	0	0	0	1	0	0	0	0	0	0	0	0	0	0	0	0	0	0		Yes	0	0	0
Female	Gynecologic	Ovarian		Active	Yes	Stage III	No	No	No	0	0	0	0	0	0	0	0	0	0	0	0	0	0	0	0	0	0	0	0	1	0	0	0	0	0	0	0	0	0	0	0	0	0	0		Yes	0	0	0
Male	Gastrointestinal	Colorectal		Active	No	Stage I	No	Yes	No	0	0	0	0	0	0	0	0	0	0	0	0	0	0	0	0	0	0	0	0	1	0	0	0	0	0	0	0	0	0	0	0	0	0	0		Yes	0	0	0
Male	Hematologic	Multiple Myeloma		Active	Yes	Stage III	No	No	No	0	0	0	0	0	0	0	0	0	0	0	0	0	0	0	0	0	0	0	0	0	0	0	0	0	0	0	1	0	0	0	0	0	0	0		Yes	0	0	0
Male	Hematologic	NHL		Active	Yes	Stage III	No	Yes	No	0	0	0	0	0	0	0	0	0	0	0	0	0	0	0	0	0	0	0	0	0	0	0	0	0	1	0	0	0	0	0	0	0	0	0		Yes	0	0	0
Female	Gastrointestinal	Colorectal		Inactive	No	Stage II	No	No	No	0	0	0	0	0	0	0	0	0	0	0	0	0	0	0	0	0	0	0	0	1	0	0	0	0	0	0	0	0	0	0	0	0	0	0		Yes	0	0	0
Female	Gynecologic	Endometrium		Active	Yes	Stage IV	Yes	No	No	0	0	0	0	0	0	0	0	0	0	0	0	0	0	0	0	0	0	0	0	1	0	0	0	0	0	0	0	0	0	0	0	0	0	0		Yes	0	0	0
Male	Gastrointestinal	Gastric		Active	No	Stage I	No	No	No	0	0	0	0	0	0	0	0	0	0	0	0	0	0	0	0	0	0	0	0	1	0	0	0	0	0	0	0	0	0	0	0	0	0	0		Yes	0	0	0
Male	Male reproductive	Prostate		Active	Yes	Stage III	No	No	No	0	0	0	0	0	0	0	0	0	0	0	0	0	0	0	0	0	0	0	0	1	0	0	0	0	0	0	0	0	0	0	0	0	0	0		Yes	0	0	0
Female	Gynecologic	Breast		Active	No	Stage II	No	No	No	0	0	0	0	0	0	0	0	0	0	0	0	0	0	0	0	0	0	0	0	1	0	0	0	0	0	0	0	0	0	0	0	0	0	0		Yes	0	0	0
Male	Male reproductive	Prostate		Active	Yes	Stage IV	No	No	No	0	0	0	0	0	0	0	0	0	0	0	0	0	0	0	0	0	0	0	0	0	0	0	0	0	0	0	1	0	0	0	0	0	0	0		Yes	0	0	0
Female	Hematologic	Other	MDS	Active				No	No	0	0	0	0	0	0	0	0	0	0	0	0	0	0	0	0	0	0	0	0	0	0	0	0	0	0	0	1	0	0	0	0	0	0	0		Yes	0	0	0
Male	Genitourinary tract	Bladder		Inactive	No	Stage II	No	No	No	0	0	0	0	0	0	0	0	0	0	0	0	0	0	0	0	0	0	0	0	1	0	0	0	0	0	0	0	0	0	0	0	0	0	0		Yes	0	0	0
Female	Gynecologic	Breast		Active	Yes	Stage III	No	No	No	0	0	0	0	0	0	0	0	0	0	0	0	0	0	0	0	0	0	0	0	1	0	0	0	0	0	0	0	0	0	0	0	0	0	0		Yes	0	0	0
Female	Gynecologic	Cervical		Active	Yes	Stage IV	Yes	No	No	0	0	0	0	0	0	0	0	0	0	0	0	0	0	0	0	0	0	0	0	1	0	0	0	0	0	0	0	0	0	0	0	0	0	0		Yes	0	0	0
Male	Male reproductive	Prostate		Active	Yes	Stage IV	Yes	No	No	0	0	0	0	0	0	0	0	0	0	0	0	0	0	0	0	0	0	0	0	1	0	0	0	0	0	0	0	0	0	0	0	0	0	0		Yes	0	0	0
Female	Bone	Other	Sacral chordoma	Active	Yes	Stage IV	Yes	No	No	0	0	0	0	0	0	0	0	0	0	0	0	0	0	0	0	0	0	0	0	1	0	0	0	0	0	0	0	0	0	0	0	0	0	0		Yes	0	0	0
Male	Male reproductive	Prostate		Active	Yes	Stage III	No	No	No	0	0	0	0	0	0	0	0	0	0	0	0	0	0	0	0	0	0	0	0	1	0	0	0	0	0	0	0	0	0	0	0	0	0	0		Yes	0	0	0
Female	Gynecologic	Ovarian		Active	Yes	Stage III	No	No	No	0	0	0	0	0	0	0	0	0	0	0	0	0	0	0	0	0	0	0	0	1	0	0	0	0	0	0	0	0	0	0	0	0	0	0		Yes	0	0	0
Male	Genitourinary tract	Bladder		Active	No	Stage II	No	Yes	No	0	0	0	0	0	0	0	0	0	0	0	0	0	0	0	0	0	0	0	0	1	0	0	0	0	0	0	0	0	0	0	0	0	0	0		Yes	0	0	0
Male	Genitourinary tract	Kidney		Active	Yes	Stage IV	Yes	No	No	0	0	0	0	0	0	0	0	0	0	0	0	0	0	0	0	0	0	0	0	1	0	0	0	0	0	0	0	0	0	0	0	0	0	0		Yes	0	0	0
Male	Male reproductive	Prostate		Inactive	No	Stage II	No	No	No	0	0	0	0	0	0	0	0	0	0	0	0	0	0	0	0	0	0	0	0	1	0	0	0	0	0	0	0	0	0	0	0	0	0	0		Yes	0	0	0
Female	Gynecologic	Breast		Active	Yes	Stage IV	Yes	No	No	0	0	0	0	0	0	0	0	0	0	0	0	0	0	0	0	0	0	0	0	1	0	0	0	0	0	0	0	0	0	0	0	0	0	0		Yes	0	0	0
Female	Gynecologic	Cervical		Active	No	Stage II	No	No	Yes	0	0	0	0	0	0	0	0	0	0	0	0	0	0	0	0	0	0	0	0	1	0	1	0	0	0	0	0	0	0	0	0	0	0	0		Yes	0	0	0
Male	Genitourinary tract	Bladder		Inactive	No	Stage I	No	Yes	No	0	0	0	0	0	0	0	0	0	0	0	0	0	0	0	0	0	0	0	0	1	0	0	0	0	0	0	0	0	0	0	0	0	0	0		Yes	0	0	0
Female	Genitourinary tract	Bladder		Active	Yes	Stage III	No	No	No	0	0	0	0	0	0	0	0	0	0	0	0	0	0	0	0	0	0	0	0	1	0	0	0	0	0	0	0	0	0	0	0	0	0	0		Yes	0	0	0
Female	Gastrointestinal	Anal		Active	Yes	Stage III	No	No	No	0	0	0	0	0	0	0	0	0	0	0	0	0	0	0	0	0	0	0	0	1	0	0	0	0	0	0	0	0	0	0	0	0	0	0		Yes	0	0	0
Female	Gastrointestinal	Gastric		Active	No	Stage II	No	No	No	0	0	0	0	0	0	0	0	0	0	0	0	0	0	0	0	0	0	0	0	1	0	0	0	0	0	0	0	0	0	0	0	0	0	0		Yes	0	0	0
Female	Gynecologic	Colorectal		Active	Yes	Stage III	No	Yes	No	0	0	0	0	0	0	0	0	0	0	0	0	0	0	0	0	0	0	0	0	1	0	0	0	0	0	0	0	0	0	0	0	0	0	0		Yes	0	0	0
Female	Gynecologic	Cervical		Active	No	Stage II	No	No	No	0	0	0	0	0	0	0	0	0	0	0	0	0	0	0	0	0	0	0	0	1	0	0	0	0	0	0	0	0	0	0	0	0	0	0		Yes	0	0	0
Female	Lung	Lung		Active	Yes	Stage IV	No	No	No	0	0	0	0	0	0	0	0	0	0	0	0	0	0	0	0	0	0	0	0	1	0	0	0	0	0	0	0	0	0	0	0	0	0	0		Yes	0	0	0
Male	Gastrointestinal	Colorectal		Inactive	No	Stage II	No	Yes	No	0	0	0	0	0	0	0	0	0	0	0	0	0	0	0	0	0	0	0	0	0	0	1	0	0	0	0	0	0	0	0	0	0	0	0		Yes	0	0	0
Male	Male reproductive	Prostate		Active	Yes	Stage IV	Yes	No	No	0	0	0	0	0	0	0	0	0	0	0	0	0	0	0	0	0	0	0	0	0	0	1	0	0	0	0	0	0	0	0	0	0	0	0		Yes	0	0	0
Female	Lung	Lung		Active	Yes	Stage IV	Yes	No	No	0	0	0	0	0	0	0	0	0	0	0	0	0	0	0	0	0	0	0	0	1	0	0	0	0	0	0	0	0	0	0	0	0	0	0		Yes	0	0	0
Female	Gynecologic	Cervical		Active	Yes	Stage IV	Yes	No	No	0	0	0	0	0	0	0	0	0	0	0	0	0	0	0	0	0	0	0	0	1	0	0	0	0	0	0	0	0	0	0	0	0	0	0		Yes	0	0	0
Male	Male reproductive	Prostate		Inactive	No	Stage I	No	No	No	0	0	0	0	0	0	0	0	0	0	0	0	0	0	0	0	0	0	0	0	1	0	0	0	0	0	0	0	0	0	0	0	0	0	0		Yes	0	0	0
Female	Gynecologic	Breast		Active	Yes	Stage IV	Yes	No	No	0	0	0	0	0	0	0	0	0	0	0	0	0	0	0	0	0	0	0	0	1	0	0	0	0	0	0	0	0	0	0	0	0	0	0		Yes	0	0	0
Male	Male reproductive	Prostate		Active	Yes	Stage III	No	No	No	0	0	0	0	0	0	0	0	0	0	0	0	0	0	0	0	0	0	0	0	1	0	0	0	0	0	0	0	0	0	0	0	0	0	0		Yes	0	0	0
Male	Hematologic	Multiple Myeloma		Active	Yes	Stage III	No	Yes	No	0	0	0	0	0	0	0	0	0	0	0	0	0	0	0	0	0	0	0	0	1	0	0	0	0	0	0	0	0	0	0	0	0	0	0		Yes	0	0	0
[truncated: 255 more columns]
